# Supplementary material for: Anticancer Potential of Natural Chalcones: In Vitro and In Vivo Evidence
Source: Int J Mol Sci. 2023 Jun 19;24(12):10354. doi: 10.3390/ijms241210354 (PMC10299153; doi:10.3390/ijms241210354)
Supplement: Supplementary file 1 [file ijms-24-10354-s001.zip]

Archive with 1 entries (1 files):
- ijms-2439404-supplementary.pdf
